# Supplementary material for: Publication Bias in Recent Meta-Analyses
Source: PLoS One. 2013 Nov 27;8(11):e81823. doi: 10.1371/journal.pone.0081823 (PMC3868709; doi:10.1371/journal.pone.0081823)
Supplement: Appendix S1 — R code to fit the main model and the model with a modified prior for the between-study variance. (TXT) [file pone.0081823.s001.txt]

##Appendix 1: R CODE TO FIT THE MAIN MODEL AND THE MODEL WITH A MODIFIED PRIOR FOR THE BETWEEN-STUDY VARIANCE

library(Brobdingnag) ## to handle extreme numbers

##### parameters:

## K: number of iterations
## x: observed effect sizes
## s2: the corresponding variances
## M1: starting value for the mean effect size
## alphha1: starting values for the study-specific means
## tau1: starting value for the between-study variance
## v11, v21, v31: starting values for the parameters of the weight function
## sm: selection mechanism
  # sm="pos" when RR=P(including statistically significant positive outcomes/P(including other outcomes)
  # sm="neg" when RR=P(including statistically significant negative outcomes/P(including other outcomes)
  # sm="2sided" when RR=P(including statistically significant outcomes/P(including other outcomes)
## tau_prior: prior distribution for the between-study variance 
  # tau_prior="gelman": a uniform prior for between-study standard deviation
  # tau_prior="invtau": a 1/between-study variance prior for the between study variance


##### R function:

pr<-function(K,x,s2,M1,alpha1,tau1,v11,v21,v31,sm,tau_prior)
  {
  ## parameters of the prior distributions of the mean effect size
  a<-0
  b<-1000

  ## chains
  M<-M1
  alpha<-rbind(alpha1)
  tau<-tau1
  v1<-v11
  v2<-v21
  v3<-v31

  ## parameters needed for the Gibbs algorithm
  I<-length(x)
  Ib<-I*b
  nps<-sum(x-1.96*s2^0.5>=0) 
  nns<-sum(x+1.96*s2^0.5<=0) 	
  nnots<-I-(nps+nns)

  ## functions needed for the Gibbs algorithm
  fconst<-function(v1,v2,v3,alphai,s2i) 
    {
    integral1<-1-pnorm(s2i^0.5*1.96,mean=alphai,sd=s2i^0.5)
    integral3<-pnorm(-s2i^0.5*1.96,mean=alphai,sd=s2i^0.5)
    integral2<-1-(integral1+integral3)
    v1*integral1+v2*integral2+v3*integral3
    } 
  fcalphai<-function(alphai,M,tau,v1,v2,v3,s2i,xi) ## full conditional distribution for alpha[i]
    {
    mean<-xi*tau/(tau+s2i)+M*(s2i/(tau+s2i))
    var<-(tau*s2i)/(tau+s2i)
    (fconst(v1,v2,v3,alphai,s2i)^-1)*(1/var^0.5)*exp(((alphai-mean)^2 )/(-2*var))
    }
  fcalphai_exnum<-function(alphai,M,tau,v1,v2,v3,s2i,xi) ## full conditional distribution for alpha[i] (for extreme numbers)
    {
    mean<-xi*tau/(tau+s2i)+M*(s2i/(tau+s2i))
    var<-(tau*s2i)/(tau+s2i)
    (fconst(v1,v2,v3,alphai,s2i)^-1) * (1/var^0.5) * exp(( (alphai-mean)^2 )/ (-2*as.brob(var)) )
    }

  ## Gibbs sampler
  for (k in 1:K)
    {
    ## study-specific effect sizes
    alpha_new<-rep(NA,I)
    for (i in 1:I)
      {
      ## Metropolis step to sample alpha
      alphai_prop<-rnorm(1,alpha[k,i],s2[i]^0.5)
      cand<-fcalphai(alphai=alphai_prop,M[k],tau[k],v1[k],v2[k],v3[k],s2i=s2[i],xi=x[i])
      prev<-fcalphai(alpha[k,i],M[k],tau[k],v1[k],v2[k],v3[k],s2[i],x[i])
      if(cand!=0 & prev!=0 & is.nan(prev)==FALSE & is.nan(cand)==FALSE)
        {
        Beta<-min(cand/prev,1)
        }
      if (cand==0|prev==0|is.nan(prev)==TRUE| is.nan(cand)==TRUE) ## to deal with extreme numbers
        {
        cand<-fcalphai_exnum(alphai_prop,M[k],tau[k],v1[k],v2[k],v3[k],s2i=s2[i],xi=x[i])
        prev<-fcalphai_exnum(alpha[k,i],M[k],tau[k],v1[k],v2[k],v3[k],s2[i],x[i])
        Beta<-min(as.numeric(cand/prev),1)
        }
      accept<-sample(c(1,0),size=1,prob=c(Beta,1-Beta))	
      if (accept==1) {alpha_new[i]<-alphai_prop}			
      if (accept==0) {alpha_new[i]<-alpha[k,i]}			
      }		
    alpha<-rbind(alpha,alpha_new)

    ## mean effect size
    M[k+1]<-rnorm(1,mean=mean(alpha[k+1,])*(Ib/(tau[k]+Ib))+a*(tau[k]/(tau[k]+Ib)),sd=((tau[k]*b)/(tau[k]+Ib))^0.5)

    ## between-study variance
    if (tau_prior=="gelman") 
      {
      invtau<-rgamma(1,shape=(I-1)/2,scale=1/(0.5*sum((alpha[k+1,]-M[k+1])^2)))
      tau[k+1]<-1/invtau
      }		
    if (tau_prior=="invtau")
      {
      invtau<-rgamma(1,shape=0.5*I,scale=1/(0.5*sum((alpha[k+1,]-M[k+1])^2)))
      tau[k+1]<-1/invtau
      }

    ## parameters of the weight function: Metropolis step
    vc<-runif(2) 
    if (sm=="pos")
      {
      v1c<-vc[1]
      v2c<-vc[2]
      v3c<-v2c
      }
    if (sm=="neg")
      {
      v1c<-vc[1]
      v2c<-v1c
      v3c<-vc[2]
      }
    if (sm=="2sided")
      {
      v1c<-vc[1]
      v2c<-vc[2]
      v3c<-v1c
      }
    den1<-rep(NA,I)
    den2<-rep(NA,I)
    for (i in 1:I)
      {
      den1[i]<-fconst(v1c,v2c,v3c,alphai=alpha[k+1,i],s2i=s2[i])
      den2[i]<-fconst(v1[k],v2[k],v3[k],alphai=alpha[k+1,i],s2i=s2[i])
      }
    cand<-(v1c^nps*v2c^nnots*v3c^nns)/prod(den1)
    prev<-(v1[k]^nps*v2[k]^nnots*v3[k]^nns)/prod(den2)
    if(is.na(cand)==TRUE | is.na(prev)==TRUE |cand==0 | prev==0) ## to deal with extreme numbers
      {
      cand<-(as.brob(v1c)^nps*as.brob(v2c)^nnots*as.brob(v3c)^nns)/prod(as.brob(den1))
      prev<-(as.brob(v1[k])^nps*as.brob(v2[k])^nnots*as.brob(v3[k])^nns)/prod(as.brob(den2))
      }
    if(is.brob(cand)==FALSE)
      {
      Beta<-min(cand/prev,1) 
      }
    if(is.brob(cand)==TRUE)
      {
      Beta<-min(as.numeric(cand/prev),1) #the probability of accepting the candidate value
      }

    accept<-sample(c(1,0),size=1,prob=c(Beta,1-Beta))

    if (accept==1)
      {
      v1[k+1]<-v1c
      v2[k+1]<-v2c
      v3[k+1]<-v3c
      }			
    if (accept==0)
      {
      v1[k+1]<-v1[k]
      v2[k+1]<-v2[k]
      v3[k+1]<-v3[k]
      }
    }
    if (sm=="pos"|sm=="2sided") {rr<-v1/v2}
    if (sm=="neg") {rr<-v3/v2}
    list(alpha=alpha,M=M,tau=tau,v1=v1,v2=v2,v3=v3,rr=rr)
  }


##### Examples:

## Function to generate data
datsam<-function(N,m,tau,pb_rr)
  {
  ests<-rep(NA,N)
  s2<-rep(NA,N)
  i<-1
  while (i <= N)
    {
    sd<-rlnorm(1,-2,2)^0.5
    meani<-rnorm(1,mean=m,sd=tau^0.5)
    est<-rnorm(1,mean=meani,sd=sd)
    if (est<1.96*sd) {publication<-sample(x=c(1,0),size=1,prob=c(1/(pb_rr),1-1/(pb_rr)))}
    if (est>=1.96*sd) {publication<-1}
    if (publication==1)
      {
      ests[i]<-est
      s2[i]<-sd^2
      i<-i+1
      } 
    }
    list(x=ests,s2=s2)
  }


## Example 1: strong selection
sample<-datsam(N=50,m=0.5,tau=0.1,pb_rr=10) 
chains<-pr(K=1000,x=sample$x,s2=sample$s2,M1=mean(sample$x),alpha1=rnorm(length(sample$x),0,1),tau1=0.1,v11=1,v21=1,v31=1,sm="pos",tau_prior="gelman")
plot(chains$rr)

## Example 2: no selection
sample<-datsam(N=50,m=0.5,tau=0.1,pb_rr=1) 
chains<-pr(K=1000,x=sample$x,s2=sample$s2,M1=0,alpha1=rnorm(length(sample$x),0,1),tau1=0.01,v11=1,v21=1,v31=1,sm="pos",tau_prior="gelman")
plot(chains$rr)
