# Supplementary material for: Publication Bias in Recent Meta-Analyses
Source: PLoS One. 2013 Nov 27;8(11):e81823. doi: 10.1371/journal.pone.0081823 (PMC3868709; doi:10.1371/journal.pone.0081823)
Supplement: Appendix S7 — Raw data. (ZIP) [file pone.0081823.s007.zip]

Archive with 50 entries (50 files):
- Ziegelbauer.csv
- Tricco_sbp.csv
- Tricco_ldl.csv
- Tricco_hba1c.csv
- Tricco_dbp.csv
- Ronksley_mort_coron.csv
- Ronksley_mort.csv
- Ronksley_inc_coron.csv
- Renehan.csv
- Pan.csv
- Palomaki_2_vs_1.csv
- Palomaki_0_vs_1.csv
- Norman_physical_abuse_STI_risky_sexual_behaviour.csv
- Norman_physical_abuse_depressive_disorders.csv
- Norman_physical_abuse_anxiety.csv
- norman_physical_abuse_alcohol_problem_drinking.csv
- Norman_neglect_STI_risky_sexual_behaviour.csv
- Norman_neglect_drug_use.csv
- Leucht_overall_symptoms.csv
- Leucht_negative_symptoms.csv
- Leucht_dropout_ineficcacy.csv
- Leucht_dropout_any_reason.csv
- Leucht_all.csv
- Leucht_4_6_months.csv
- Leucht_3months.csv
- Law_sdt_stroke.csv
- Law_sdt_cdh.csv
- Law_od_cdh.csv
- Law_bpd_stroke.csv
- Law_bpd_cdh.csv
- Law_bb_cdh.csv
- Ker.csv
- Jalota2.csv
- Jalota1.csv
- Hempel.csv
- Hemingway.csv
- Deboer.csv
- Clarke.csv
- Brien_trigl.csv
- Brien_hd_chol.csv
- Botteri_mort.csv
- Botteri_inc.csv
- Beswick_phy_fun.csv
- Beswick_notathome.csv
- Beswick_hosp.csv
- Beswick_death.csv
- Bangalore_MI.csv
- Bangalore_heart_failure.csv
- Bangalore_allcause_mort.csv
- AAA_studies_overview.csv
