# Supplementary material for: Publication Bias in Recent Meta-Analyses
Source: PLoS One. 2013 Nov 27;8(11):e81823. doi: 10.1371/journal.pone.0081823 (PMC3868709; doi:10.1371/journal.pone.0081823)
Supplement: Appendix S7 — Raw data. (ZIP) [file pone.0081823.s007.zip › Ziegelbauer.csv]

est	ub
0.5	0.83
0.65	1.07
2.55	7.99
0.9	6
0.7	8.2
0.74	1.81
0.94	2.01
0.73	1.57
0.85	1.22
0.47	0.94
0.46	1.44
0.55	0.9
0.34	0.65
0.53	1.19
0.62	1.4
0.80	1.41
0.54	1.08
0.78	2.27
0.17	0.4
0.25	0.38
0.41	0.69
0.38	1.21
0.29	0.63
0.003	0.01
1.59	3.45
0.84	1.57
0.87	3.91
0.82	0.96
1.18	2.64
0.47	0.66
0.57	0.91
0.93	1.43
