# Supplementary material for: Publication Bias in Recent Meta-Analyses
Source: PLoS One. 2013 Nov 27;8(11):e81823. doi: 10.1371/journal.pone.0081823 (PMC3868709; doi:10.1371/journal.pone.0081823)
Supplement: Appendix S7 — Raw data. (ZIP) [file pone.0081823.s007.zip › Tricco_sbp.csv]

est	ub
-8	-1.84138271435991
1.5	9.4450826284892
4.20000000000002	7.33131914259209
-4.59999999999999	-1.24143317790292
-0.659999999999968	-0.107950872497329
-9.80000000000001	-3.0404351000597
1	3.97813419239163
-23.9	-15.5376795926348
1.31	5.09626486740219
0.199999999999989	3.0991921881729
-4.40000000000001	1.81497303325901
-3	7.65444134050327
-2	3.55017792635354
-9	-4.43594534307013
-0.810000000000002	0.788662332210099
-1	1.73247850259053
-6	0.224092617732897
-1.20000000000002	3.03243547205949
-2	2.73166767122598
-2	3.63968387304541
-6.20000000000002	0.839248209587074
-2	-0.914658125731967
-1.30000000000001	5.31001570438935
2.20000000000002	10.6354633653969
-9.90000000000001	-3.05684392818318
-11.7	-4.11480946811401
-4.89999999999999	0.00853792898324546
-9.80000000000001	-3.64751503183853
1	10.0990550860765
-5	2.0631520536068
0.5	8.64382542091937
-5.19999999999999	2.51093900226514
-5	-0.966020787229224
-1.19999999999999	2.26476651634831
-6	0.017841806374582
-1	8.14825576192742
-2	4.04848048826577
-23.69	-10.2988488758591
-4	-2.59799257021767
-15	0.754362259587463
-0.5	2.03447604798672
-7.10000000000002	7.1690841294826
-6	2.12928030862123
-2.80000000000001	4.78912120274149
0.100000000000023	2.98606657154838
-4	9.13710800946119
2	7.68649121047357
-5.70000000000002	0.297022686284502
0.200000000000017	2.54565922887379
-2.09999999999999	-0.011198698022806
-6	-0.450417780814377
-15	-8.54829771267421
-5.09999999999999	-0.381942117374333
-2	0.840609010824397
-2.07999999999998	3.31281205817186
-7.8	-0.718971844461674
5.09999999999999	10.4105024397194
-0.400000000000006	0.880881463127851
-7.30000000000001	-0.479729800758245
-1	5.7768481655849
-5.20000000000002	-0.448773104568216
-6	2.39164021571541
-5	2.65796430930853
-4	-0.222915374651984
-2	8.46831213933032
1.5	7.01708608919612
