# Supplementary material for: Publication Bias in Recent Meta-Analyses
Source: PLoS One. 2013 Nov 27;8(11):e81823. doi: 10.1371/journal.pone.0081823 (PMC3868709; doi:10.1371/journal.pone.0081823)
Supplement: Appendix S7 — Raw data. (ZIP) [file pone.0081823.s007.zip › Tricco_ldl.csv]

est	ub
-2.39	2.66217862658751
-4.28999999999999	2.42021208011901
2.59999999999999	6.73204951205259
-12	5.05778704616633
-0.299999999999997	1.32162677719775
-3.90000000000001	-1.46759998178996
-3	2.4392818967335
-16.54	-8.53436992976471
0.900000000000006	8.71979142797299
-9.35999999999999	0.507925684592616
-1.5	5.44291485449091
-5	-2.18212305148624
7.73399999999999	22.8354602950884
-3	9.73372849733902
0.799999999999997	3.54221103382592
1.09999999999999	3.91719860156437
2.2	13.8578298569318
-8.5	4.0710415930022
-10.7317	1.35190985454062
1	13.1078199144058
-0.700000000000003	0.476209085297808
-13.65	-1.99914571477686
-9	8.67237398827004
-3.90000000000001	17.926452580241
-6.59999999999999	7.23942080587484
-6	5.92415899302184
-4	1.04211366276793
-2.47999999999999	0.537249311709555
8	13.6753640061453
-12.4	10.0679524413066
3	12.2720904229405
-5.42	3.49765800954503
-12.7	2.52785719451732
-7	8.28080197018254
-15.6	-4.23696689712864
-15.6	1.49924096351275
-8.90000000000001	0.986530016132164
-4	2.75296933020339
-22.0305	-13.1150508984413
-6.8	4.69722780019941
-15.0735	0.262815886784738
-11	14.8410948503587
17.7	35.5086553231467
2	6.47807848173968
-3.86699999999999	5.64554333603014
0.799999999999983	18.1417738320647
-3.5	7.55089968210135
