# Supplementary material for: Publication Bias in Recent Meta-Analyses
Source: PLoS One. 2013 Nov 27;8(11):e81823. doi: 10.1371/journal.pone.0081823 (PMC3868709; doi:10.1371/journal.pone.0081823)
Supplement: Appendix S7 — Raw data. (ZIP) [file pone.0081823.s007.zip › Tricco_hba1c.csv]

est	ub
-1	-0.238801511356084
-1	-0.0841237731879868
0.3	1.13741498163958
-0.8	0.0467525729592408
-0.0300000000000011	0.775287854795409
-0.199999999999999	0.510246363558262
0.0999999999999996	0.877672041581234
-0.5	-0.236940515942382
-0.199999999999999	0.250326107044162
-0.100000000000001	0.482864351280864
-0.9	-0.411510778173061
-0.100000000000001	0.139928274412143
-0.300000000000001	0.335754253052675
-0.299999999999999	0.437301968232605
-2.9	-0.992433833684384
-1.05	-0.120337632019443
-0.6	-0.181700779649279
-0.00999999999999979	0.714599857339289
-0.51	0.166295237932399
-0.0700000000000003	0.244783708976083
-0.100000000000001	0.375278027990238
-0.0999999999999996	0.178184058799794
0	0.122514821767138
-0.4	-0.08886189048037
0.0999999999999996	0.770412476643228
-1.1	-0.561105552111568
0	0.293724422202247
-0.6	0.113366921903938
-1.6	-0.826815667943264
-0.29	-0.0914016101320026
-0.7	-0.249185496830667
-1.1	0.138604195992301
-0.54	0.122056031089801
-0.5	-0.216896031086917
-0.12	0.318677608449438
-0.31	1.22588970628605
0	0.377199177413996
0.700000000000001	1.7129839592545
-0.11	-0.0179218915722166
0	0.0707799208938468
-0.8	0.0531400392664101
-1.5	-0.779930745045969
-0.800000000000001	-0.133548390743079
-0.0999999999999996	-0.00783580506887969
-0.8	-0.354324138610867
-0.199999999999999	0.377157333910591
-0.100000000000001	0.394490300029574
0	0.42730993255598
-0.5	0.964232332110228
-0.3	0.255959081003673
-1.63	-1.11557713470428
0.11	0.984598493753456
-0.100000000000001	0.81318438008356
-0.0300000000000002	0.74078238597479
0.100000000000001	1.04989498003649
-0.16	0.166376775358548
0.0999999999999996	0.766497689922829
-0.0800000000000001	0.590463313891927
-0.649999999999999	-0.0906892571099637
-0.7	-0.170860124671813
0	0.550773339493738
-0.51	-0.0575958250198894
0.5	1.02282245287184
0.0499999999999998	0.375688624377935
-0.300000000000001	0.298012370845569
-0.38	-0.20992552510516
0.2	0.483821082833763
-0.299999999999999	0.555789933183384
-0.399999999999999	-0.212865987085419
0.500000000000001	1.43691747583498
-0.999999999999999	-0.25506061074329
-1.3	-0.385705068547553
-0.9	-0.773441443635029
-0.200000000000001	0.788773841631101
0.300000000000001	0.610100945891293
0.00999999999999979	0.214292679559103
-1.01	-0.0949713682716735
-0.100000000000001	0.761199174807441
-1	-0.0918120309721048
0.100000000000001	0.251051034925529
-0.399999999999999	0.521590092388887
0.3	0.872723381645286
-0.649999999999999	0.123217934173877
-0.869999999999999	-0.380757511589203
-0.799999999999999	-0.0752713840363869
-0.58	0.291285703098998
-0.790000000000001	-0.102972795356083
-0.0999999999999996	0.476388601926109
-0.6	0.0752648490953758
-1.1	-0.644500112931116
-0.0999999999999996	0.211439607686431
-0.33	0.398320734814578
-0.889999999999999	0.694792808248071
-0.92	-0.243704762067601
0.0999999999999996	0.915656971577518
0	0.446577828021466
-0.0299999999999994	0.0977799319074135
-0.0999999999999996	-0.035259143406893
-1.8	-1.23902152912361
-0.299999999999999	0.204214093254913
-0.699999999999999	-0.277435309679812
-0.0999999999999996	0.284056011175449
-0.5	-0.157880545247779
-0.6	0.00573315480700876
-0.299999999999999	1.42476104722096
-0.42	-0.0970144577637349
-0.299999999999999	0.363608011182287
-0.700000000000001	-0.111047966200819
-1.4	-0.688797820460872
0.2	1.67536120411238
-0.800000000000001	-0.382481498927602
-0.600000000000001	-0.174136726772127
-0.5	-0.0672658263425727
-0.199999999999999	0.951501112956952
-0.200000000000001	0.221005124911023
-0.5	0.143485537472597
0	1.24725627513804
-0.0199999999999996	0.905124951851778
0	0.140949453551421
0.23	0.368963745620135
