# Supplementary material for: Publication Bias in Recent Meta-Analyses
Source: PLoS One. 2013 Nov 27;8(11):e81823. doi: 10.1371/journal.pone.0081823 (PMC3868709; doi:10.1371/journal.pone.0081823)
Supplement: Appendix S7 — Raw data. (ZIP) [file pone.0081823.s007.zip › Tricco_dbp.csv]

est	ub
0	4.12930067019047
-5	-2.20173684868705
1	4.11360902498089
0	2.77936772944135
-1.30000000000001	1.67570454792228
-1.90000000000001	2.99590428835933
0.799999999999997	3.55277835440314
2	6.60015603303826
-7.8	-5.58675877061281
-1	3.90119729354027
-4	-2.6375533614732
-2	0.283686934427306
-2.3	-0.755189934491322
1	4.56487389119079
-1.8	1.88024222072324
-2	-1.27263561674067
0	6.59508098219024
-0.5	0.420494727797027
-3	0.676962286648305
0	4.68566595261756
-3	-0.113617278996137
0.299999999999997	1.37407011536251
-2.59999999999999	-1.54872239116251
-3.89999999999999	-0.580850108654817
-1.32000000000001	0.808453097407599
0	0.857466379147343
-3.8	0.521992816097962
-3.5	1.23121553850513
-1.90000000000001	1.28581973940524
-2	0.769190196889549
-5.09999999999999	-1.61165725746387
0	2.25738084304165
-2.3	1.74439822654011
0.900000000000006	2.53715546758314
-1.16	0.381677913042773
-3	0.712367927540904
-1.80000000000001	0.117004567051272
0.399999999999991	4.39440731549481
0	1.60045434767011
0	8.18302006073113
-11	-6.01525249415344
-1.33000000000001	1.70315171910766
0.700000000000003	2.51971931420641
2.72	6.49652545377652
-3	0.607757338887106
-0.400000000000006	4.2869082781578
-6	-3.94666339395372
-0.5	1.11799035232678
-1	5.61413286433832
-1.14	0.990924794307133
1.3	4.88290338306272
-3	-0.00188979559843805
-1	1.88926954838918
1	3.50881507682655
0	1.43057190259702
-2.3	1.22444535480416
-0.299999999999997	0.367202368866744
2.09999999999999	7.28313711280593
-7.3	-3.32775666984394
-3	4.85222793825645
-6.2	-0.32522230336728
1.8	4.39902672338012
