# Supplementary material for: Publication Bias in Recent Meta-Analyses
Source: PLoS One. 2013 Nov 27;8(11):e81823. doi: 10.1371/journal.pone.0081823 (PMC3868709; doi:10.1371/journal.pone.0081823)
Supplement: Appendix S7 — Raw data. (ZIP) [file pone.0081823.s007.zip › Ronksley_mort_coron.csv]

est	ub
0.54	0.79
0.95	1.75
0.52	1.12
0.77	0.88
0.66	0.85
1.25	1.91
0.55	0.57
0.82	0.86
0.9	1.15
0.72	0.98
0.8	1.1
0.82	0.99
0.64	1
0.78	1.14
0.73	0.92
0.86	1.09
0.49	0.86
0.59	0.89
0.61	0.83
0.77	2.22
0.7	0.85
0.6	0.88
0.71	0.81
0.86	1.15
0.66	0.78
1.02	1.63
0.7	1
0.95	1.06
0.81	0.92
0.72	1.19
