# Supplementary material for: Publication Bias in Recent Meta-Analyses
Source: PLoS One. 2013 Nov 27;8(11):e81823. doi: 10.1371/journal.pone.0081823 (PMC3868709; doi:10.1371/journal.pone.0081823)
Supplement: Appendix S7 — Raw data. (ZIP) [file pone.0081823.s007.zip › Ronksley_mort.csv]

est	ub
0.84	1.01
0.69	0.86
1	1.27
0.76	0.95
1	1.34
1.09	1.45
1.03	1.18
0.79	1.38
0.84	1
0.8	1.11
0.89	1.02
0.93	1.04
0.7	0.82
0.91	1.01
0.92	1.07
0.64	0.73
1.07	1.26
0.59	0.83
0.81	0.86
0.85	1.17
1.06	2.16
0.62	1.08
1.04	3.75
0.78	0.91
0.74	1.2
0.93	1.02
0.81	0.87
0.98	1.22
0.9	1
0.96	1.04
1.09	1.22
0.95	1.18
