# Supplementary material for: Publication Bias in Recent Meta-Analyses
Source: PLoS One. 2013 Nov 27;8(11):e81823. doi: 10.1371/journal.pone.0081823 (PMC3868709; doi:10.1371/journal.pone.0081823)
Supplement: Appendix S7 — Raw data. (ZIP) [file pone.0081823.s007.zip › Renehan.csv]

est	lb
1.31	1.04
1.37	0.75
1.09	1.01
1.05	0.98
1.51	1.19
1.12	0.84
1.30	1.21
1.08	0.97
1.09	1
1.15	0.99
1.13	0.98
0.94	0.68
1.07	0.92
1.03	0.79
0.85	0.68
0.93	0.75
1.22	1.02
1.05	0.86
1.14	1.02
1.02	0.89
1.02	0.93
1.12	1.04
1.13	0.97
1.16	1.05
1.18	1.15
1.23	1.03
1.65	1.12
1.55	1.2
1.16	0.66
1.17	0.96
1.31	1.15
0.95	0.86
