# Supplementary material for: Publication Bias in Recent Meta-Analyses
Source: PLoS One. 2013 Nov 27;8(11):e81823. doi: 10.1371/journal.pone.0081823 (PMC3868709; doi:10.1371/journal.pone.0081823)
Supplement: Appendix S7 — Raw data. (ZIP) [file pone.0081823.s007.zip › Palomaki_0_vs_1.csv]

est	ub
0.56	0.69
0.81	0.99
0.77	0.99
0.96	1.44
0.79	1.00
0.79	0.97
0.74	0.91
0.78	0.85
1.16	1.45
0.78	0.85
0.82	1.07
1.04	1.32
0.78	0.89
0.80	0.98
0.75	1.04
0.77	1.00
0.87	1.12
0.93	1.17
0.65	0.82
0.81	0.96
0.82	0.93
0.56	0.90
0.58	0.88
0.76	1.14
0.67	0.87
0.83	0.97
0.77	1.10
0.67	0.91
0.68	0.85
0.68	0.79
0.76	1.09
0.87	0.98
0.91	1.01
0.80	0.89
0.83	0.93
0.76	1.09
0.90	1.15
0.78	1.09
0.79	1.03
0.83	1.02
0.74	1.02
0.79	1.01
0.80	0.99
0.78	0.96
0.67	0.93
0.61	0.84
0.99	1.27
