# Supplementary material for: Publication Bias in Recent Meta-Analyses
Source: PLoS One. 2013 Nov 27;8(11):e81823. doi: 10.1371/journal.pone.0081823 (PMC3868709; doi:10.1371/journal.pone.0081823)
Supplement: Appendix S7 — Raw data. (ZIP) [file pone.0081823.s007.zip › Norman_physical_abuse_anxiety.csv]

est	lb
1.16	0.99
3.50	0.99
1.38	0.34
1.72	0.55
12.33	7.93
1.22	0.97
2.3	1.1
3	1.1
2.2	1.3
4.07	1.97
3.85	2.1
1.06	1.02
1.9	1.6
1.78	1.27
1.9	1.2
2.04	1.2
1.53	0.46
1.74	0.76
6.81	3.31
1.31	0.49
2.12	0.69
2.19	1.83
5.90	4.53
4.73	1.29
20.12	4.93
2.3	1.37
4.64	0.93
2.87	2.26
2.51	1.20
2.73	1.11
3.16	0.98
19.67	1.14
1.24	0.74
1.50	0.89
1.17	0.73
1.36	1.05
1.13	0.69
1.31	0.96
1.78	0.89
2.9	1.31
3.89	2.16
3.62	1.74
0.82	0.48
1.01	0.77
1.46	1.04
1.35	1.03
1.70	1.27
1.33	1.04
0.59	0.26
1.47	1.09
1.28	0.72
1.28	0.78
2.43	1.33
1.28	0.88
1	0.6
2.75	1.4
1.93	0.78
1.6	1.3
3.51	1.65
