# Supplementary material for: Publication Bias in Recent Meta-Analyses
Source: PLoS One. 2013 Nov 27;8(11):e81823. doi: 10.1371/journal.pone.0081823 (PMC3868709; doi:10.1371/journal.pone.0081823)
Supplement: Appendix S7 — Raw data. (ZIP) [file pone.0081823.s007.zip › norman_physical_abuse_alcohol_problem_drinking.csv]

est	lb
1.32	1.08
1.91	1.61
1.2	0.8
0.7	0.2
1.28	0.8
1.89	1.09
0.98	0.48
1.18	0.49
1.8	1.4
1.05	1
0.5	0.1
2.58	0.65
1.14	0.96
1.3	1.08
1.32	0.85
1.91	1.55
1.26	1.05
0.83	0.40
3.2	1.8
0.85	0.23
1.23	1.04
1.37	1.15
1.4	1.1
1.39	1.08
1.75	1.47
1.42	1.16
0.85	0.48
1.45	0.47
1.22	0.98
1.59	1.21
1.87	1.52
