# Supplementary material for: Publication Bias in Recent Meta-Analyses
Source: PLoS One. 2013 Nov 27;8(11):e81823. doi: 10.1371/journal.pone.0081823 (PMC3868709; doi:10.1371/journal.pone.0081823)
Supplement: Appendix S7 — Raw data. (ZIP) [file pone.0081823.s007.zip › Leucht_overall_symptoms.csv]

est	ub
0.07	0.35
-0.10	0.24
0.10	0.48
0.00	0.48
-0.16	0.36
0.45	0.95
0.00	0.49
-0.13	0.26
-0.16	0.23
-0.01	0.70
-0.02	0.57
-0.28	0.13
0.37	1.01
-0.51	-0.05
0.06	0.55
-0.62	-0.26
-0.06	0.23
-0.56	0.05
-0.65	-0.02
-0.16	0.03
-0.09	0.41
-0.69	0.22
-0.80	-0.17
0.09	0.26
0.02	0.79
-0.02	0.15
-0.12	0.14
-0.36	-0.15
-0.12	0.32
-0.44	0.11
0.45	1.12
-0.16	0.22
-0.30	0.38
-0.40	0.22
