# Supplementary material for: Publication Bias in Recent Meta-Analyses
Source: PLoS One. 2013 Nov 27;8(11):e81823. doi: 10.1371/journal.pone.0081823 (PMC3868709; doi:10.1371/journal.pone.0081823)
Supplement: Appendix S7 — Raw data. (ZIP) [file pone.0081823.s007.zip › Leucht_negative_symptoms.csv]

est	ub
-0.08	0.42
-0.08	0.30
0.12	0.50
-0.68	-0.18
-0.12	0.26
0.21	0.73
-0.13	0.22
-0.14	0.25
-0.19	0.21
0.18	0.77
0.00	0.64
-0.24	0.17
-0.51	-0.04
-0.38	0.24
-0.48	0.13
-0.07	0.22
-0.49	-0.14
-0.22	0.28
-0.09	0.09
-0.48	0.42
-0.46	0.15
0.48	1.26
-0.08	0.09
-0.25	-0.05
-0.02	0.24
0.05	0.49
-0.31	0.23
0.44	1.11
0.39	1.00
-0.11	0.57
