# Supplementary material for: Publication Bias in Recent Meta-Analyses
Source: PLoS One. 2013 Nov 27;8(11):e81823. doi: 10.1371/journal.pone.0081823 (PMC3868709; doi:10.1371/journal.pone.0081823)
Supplement: Appendix S7 — Raw data. (ZIP) [file pone.0081823.s007.zip › Law_sdt_cdh.csv]

est	ub
0.734252449	0.939476446
0.797364134	0.930265413
0.829204694	1.183968731
0.914221219	2.699398432
0.991284137	1.598547694
1.183352609	2.10892693
1.306896552	2.906664295
1.587401575	4.819426197
0.668350168	2.350316818
0.753584229	1.201764765
1.138831967	1.722016763
0.219444444	0.983808498
0.5308699	1.239140645
0.620759154	1.469257687
0.64516129	1.952572511
0.668831169	1.120359526
0.76529965	0.881362087
0.783054603	0.967171446
0.792832254	0.930412078
0.806476687	0.905671212
0.873105831	1.124470964
0.899471354	1.314132182
0.900285223	1.201593881
0.922356332	1.354953543
1.002781057	1.202251162
1.030647709	1.695689233
1.133372093	2.472207963
1.192181056	2.65627801
2.5	6.267798859
0.5	1.634326873
0.635682159	0.920365807
0.778243246	1.092325471
1.565584896	2.225402204
0.409375	2.072046328
0.551724138	1.475407535
0.613449444	1.45971107
0.6524172	0.904489746
0.652836134	1.362255543
0.695652174	1.085076557
0.713485114	1.861496005
0.721467933	0.976030968
0.750951374	1.410253822
5.818030177	11.05805091
0.774580336	1.392031243
0.791534392	1.712175859
0.791838718	1.433996754
0.806192181	1.009539757
0.812406318	1.21586717
0.854833744	1.104565748
0.921962993	1.340199625
1.044078431	1.246797029
1.20650954	2.24727429
1.239819005	2.544374301
1.752855659	3.878571409
1.254500881	2.060518954
1.491248541	3.629836692
0.943701739	1.104830831
0.816094636	0.995444109
0.797866238	1.006038444
