# Supplementary material for: Publication Bias in Recent Meta-Analyses
Source: PLoS One. 2013 Nov 27;8(11):e81823. doi: 10.1371/journal.pone.0081823 (PMC3868709; doi:10.1371/journal.pone.0081823)
Supplement: Appendix S7 — Raw data. (ZIP) [file pone.0081823.s007.zip › Law_bpd_cdh.csv]

est	ub
0.5308698999	1.2391406445
0.7214679328	0.9760309678
0.7589820359	1.4797081454
0.7679265224	1.0108887667
0.7716268186	1.0852349200
0.7918387175	1.4339967544
0.7978662384	1.0523868870
0.8160946364	1.0221337485
0.8462867012	1.6304649795
0.8825475600	1.9201766417
0.9016842506	1.0600578325
0.9142212190	2.6993984319
0.9437017389	1.1311810811
0.9912841371	1.5985476945
1.0937500000	1.7080530481
1.1921810557	2.6562780101
1.2142857143	2.4507679658
1.2987341772	2.4950022133
1.3068965517	2.9066642949
1.4912485414	4.5962431648
1.5874015748	4.8194261970
0.0006001489	0.0027336290
0.5000000000	1.6343268727
0.5517241379	1.4754075347
0.6134494436	1.4597110702
0.6207591535	1.4692576870
0.6356821589	0.9203658068
0.6450913962	1.1627637114
0.6451612903	1.9525725109
0.6524172002	0.9044897460
0.6528361345	1.3622555433
0.6688311688	1.1203595258
0.6956521739	1.0850765569
0.7134851138	1.8614960053
0.7509513742	1.4102538219
0.7652996500	0.8813620872
0.7745803357	1.3920312434
0.7782432457	1.0923254714
0.7830546030	0.9671714457
0.7915343915	1.7121758593
0.7928322536	0.9304120776
0.8061921807	1.0095397570
0.8064766869	0.9056712116
0.8124063185	1.2158671700
0.8548337438	1.1045657479
0.8731058310	1.1244709636
0.8994713543	1.3141321819
0.9002852227	1.2015938807
0.9219629928	1.3401996246
1.0027810573	1.2022511621
1.0306477093	1.6956892329
1.0440784314	1.2467970288
1.1333720930	2.4722079632
1.2065095398	2.2472742902
1.2398190045	2.5443743014
1.5655848963	2.2254022041
1.7528556594	3.8785714092
2.5000000000	6.2677988589
0.4093750000	2.0720463277
0.5482832618	1.3672039112
0.6683501684	2.3503168178
0.7474875174	0.9467253809
0.7535842294	1.2017647653
0.9800000000	6.6844835955
1.1388319672	1.7220167635
1.1833526089	2.1089269301
0.8292046936	1.1839687306
0.7973641338	0.9302654126
0.7342524492	0.9394764456
0.7276785714	1.1620052944
