# Supplementary material for: Publication Bias in Recent Meta-Analyses
Source: PLoS One. 2013 Nov 27;8(11):e81823. doi: 10.1371/journal.pone.0081823 (PMC3868709; doi:10.1371/journal.pone.0081823)
Supplement: Appendix S7 — Raw data. (ZIP) [file pone.0081823.s007.zip › Hemingway.csv]

author	est	lb
Khor2004	1.88	1.46
Blankenberg2006[6]	1.23	0.97
Brodov2009[7]	1.31	1.02
Fathi2005[8]	1.85	1.13
West2008[9]	0.91	0.52
Lee2006[10]	1.91	1.32
Chan2003[11]	2.04	1.33
Bogaty2008[12]	1.15	0.92
Shlipak2008[13]	2.16	1.32
Sabatine2007[14]	1.62	1.00
Crea2002[15]	3.27	1.41
Eggers2009[16]	1.74	1.25
Kangasniemi2006[17]	1.69	1.1
Anderson2000[18]	2.02	1.26
Inaguma2007[19]	1.05	1.02
Falcone2006 [20]	1.50	1.21
Fang2007[21]	2.0	0.9
Rothenbacher2006[22]	1.24	0.73
Kip2005[23]	1.89	1.11
Garcia-Moll2000[24]	1.68	1.04
Otsuka2002[25]	1.14	0.82
Dibra2003[26]	1.14	1.06
Ndrepepa2006[27,28]	2.3	1.40
Huang2008[29]	1.66	1.04
Saleh2005[30,31]	1.41	0.77
Espinola-Klein2007[32]	1.28	0.64
Chew2001[33]	3.68	1.51
Blankenberg2001†[34–38,38-41]	4.5	1.27
Harb2002[42]	1.19	0.63
Minoretti2006[43]	1.41	1.11
Arroyo- Espliguero 2004†[44,45]	1.9	1.1
Ijsselmuiden2003[46]	1.94	1.0
Dai2007[47]	1.92	1.49
Brilakis2005[48]	1.89	1.11
Hoffmeister2005[49]	1.25	0.64
Inoue2007†[50,51]	3.09	0.79
Dai2008[52]	1.99	1.11
DeWinter2003† [53-55]	4.50	1.70
Rahel2003[56]	1.39	0.62
Momiyama2009[57]	2.3	1.31
Wu2005[58]	1.91	0.98
Delhaye2009[59]	2.35	1.14
Susen2005[60]	2.45	1.27
Wolk2004[61]	2.05	1.11
Janoskuti2005[62]	8.87	2.12
Veselka2005[63]	1.00	0.4
Low2004[64]	3.47	1.76
Retterstol2002[65]	3.35	1.17
Gach2007[66]	1.05	1.02
Artieda2007[67]	1.11	0.98
Imai2009[68]	1.39	1.06
Leu2004[69]	4.05	1.3
Qi2003†[70,71]	2.03	1.13
Karha2006[72]	11.72	2.81
Ikonomides2005[73]	8.87	2.12
Speidl2002[74]	3.73	1.06
Haverkate1997†[75,76]	1.5	1.01
Kubica2005†[77]	4.17	1.27
Kwaijtaal2005 [78,79]	3.25	1.13
Park2007[80]	4.68	1.91
Bogaty2001[81]	5.4	1.9
Zairis2002[82]	3.16	1.25
Aytekin2003[83]	2.58	1.05
Palmerini[84]2005	4.57	1.55
Grander2004[85]	0.045	0.004
Marcinkowski2007[86]	14.39	1.94
Kinjo2005†[87,88]	6.92	2.01
Lu2003[89]	0.77	0.17
Niccoli2007[90]	25.45	3.42
Biancari2003[91]	6.97	1.45
Gaspardone1998[92]	5.54	0.77
Patti2002[93]	5.28	0.68
Huang2009[94]	8.03	4.21
Palmerini2007[95]	25.75	3.42
Soeki1999[96]	1.55	1.08
van der Harst2006[97]	6.81	0.69
Huang2006[98]	4.42	2.69
Milazzo1999[99]	6.86	0.96
Morrow2006[100]	2.93	1.87
Haim2007[101]	1.67	1.08
Palazzuoli2006[102]	1.54	1.05
Schaan2007[103]	1.059	1.00
Chirinos2005[104]	1.26	1.02
