# Supplementary material for: Publication Bias in Recent Meta-Analyses
Source: PLoS One. 2013 Nov 27;8(11):e81823. doi: 10.1371/journal.pone.0081823 (PMC3868709; doi:10.1371/journal.pone.0081823)
Supplement: Appendix S7 — Raw data. (ZIP) [file pone.0081823.s007.zip › Clarke.csv]

est	lb
1.98	0.79
0.61	0.17
1.52	0.23
3.85	1.09
0.96	0.38
0.90	0.32
2.72	0.31
4.06	1.59
1.62	0.78
0.66	0.30
2.98	0.86
1.43	0.46
0.93	0.34
3.23	0.47
3.94	1.39
2.18	1.25
1.71	0.80
2.29	1.21
0.99	0.68
1.47	0.36
1.51	1.15
0.59	0.17
0.30	0.07
1.03	0.36
0.81	0.38
1.29	0.45
1.06	0.85
0.99	0.73
3.01	0.97
1.21	0.78
1.00	0.33
1.26	0.81
0.71	0.35
1.31	0.36
1.36	0.64
1.62	0.30
1.40	0.39
0.57	0.27
0.80	0.38
1.43	0.22
1.02	0.61
0.70	0.36
0.49	0.12
1.32	0.66
1.23	0.64
1.62	0.33
3.37	0.95
1.27	0.64
3.22	1.47
0.86	0.46
0.70	0.19
0.79	0.24
1.07	0.73
1.29	0.69
1.50	0.64
1.13	0.85
0.82	0.53
1.06	0.31
3.45	0.66
1.36	0.47
0.93	0.33
0.88	0.46
2.31	0.79
2.25	0.83
0.97	0.57
1.36	0.45
1.43	0.60
0.77	0.24
0.84	0.09
0.68	0.33
0.83	0.33
0.84	0.42
0.80	0.36
0.90	0.28
1.11	0.42
0.84	0.51
1.04	0.51
0.78	0.37
0.82	0.33
1.28	0.46
0.82	0.46
2.49	0.78
3.24	0.33
1.29	0.71
0.72	0.26
1.04	0.46
1.09	0.91
0.96	0.70
1.17	0.83
1.15	0.83
0.96	0.55
0.78	0.53
0.82	0.47
1.30	0.88
0.99	0.77
1.15	0.88
1.03	0.92
1.04	0.83
0.93	0.77
1.35	0.87
0.89	0.58
1.09	0.57
0.84	0.63
1.23	0.73
1.26	0.82
1.05	0.55
0.98	0.81
0.87	0.34
1.00	0.70
0.79	0.38
