# Supplementary material for: Publication Bias in Recent Meta-Analyses
Source: PLoS One. 2013 Nov 27;8(11):e81823. doi: 10.1371/journal.pone.0081823 (PMC3868709; doi:10.1371/journal.pone.0081823)
Supplement: Appendix S7 — Raw data. (ZIP) [file pone.0081823.s007.zip › Brien_trigl.csv]

est	ub
0.02	0.17
0.02	0.61
0.01	0.22
0.03	0.28
-0.13	0.01
-0.15	0.07
0.08	0.44
-0.01	0.10
0.00	0.39
0.09	0.17
-0.11	0.03
0.19	0.34
-0.06	0.15
-0.10	0.14
0.10	0.38
-0.05	0.05
0.09	0.42
0.10	0.48
0.03	0.43
-0.03	0.11
0.09	0.36
0.03	0.61
0.00	0.39
0.30	1.04
0.11	0.41
0.25	0.57
-0.19	0.31
-0.12	1.08
0.02	0.18
0.27	0.50
0.54	2.27
