# Supplementary material for: Publication Bias in Recent Meta-Analyses
Source: PLoS One. 2013 Nov 27;8(11):e81823. doi: 10.1371/journal.pone.0081823 (PMC3868709; doi:10.1371/journal.pone.0081823)
Supplement: Appendix S7 — Raw data. (ZIP) [file pone.0081823.s007.zip › Brien_hd_chol.csv]

est	lb
0.02	-0.13
0.03	-0.19
0.06	-0.12
0.09	0.03
0.11	-0.06
0.02	-0.16
0.09	-0.20
0.06	-0.18
0.63	0.15
0.15	0.03
0.16	-0.02
0.35	0.08
0.06	-0.06
0.10	-0.06
0.07	0.01
0.10	-0.18
0.05	-0.13
0.13	0.05
0.02	-0.04
0.10	-0.18
0.21	-0.22
0.11	0.04
0.15	-0.05
0.15	0.04
0.20	-3.29
0.18	-0.18
0.08	-0.04
0.16	-0.06
0.26	-0.10
0.01	-0.01
0.26	0.08
0.16	0.01
0.13	-0.01
