# Supplementary material for: Publication Bias in Recent Meta-Analyses
Source: PLoS One. 2013 Nov 27;8(11):e81823. doi: 10.1371/journal.pone.0081823 (PMC3868709; doi:10.1371/journal.pone.0081823)
Supplement: Appendix S7 — Raw data. (ZIP) [file pone.0081823.s007.zip › Botteri_inc.csv]

est	lb
1.38	0.33
1.6	0.46
1.3	0.8
0.9	0.4
1.1	0.6
1.7	1
0.7	0.4
1	0.6
1.9	1.1
1.28	1.03
1.44	1.08
1.08	0.90
1.26	1.05
0.96	0.73
0.82	0.47
1.30	0.90
1.00	0.70
1.30	1.00
1.30	1.00
1.10	0.70
0.60	0.40
1.00	0.70
1.00	0.60
1.53	0.94
0.97	0.71
1.65	1.07
1.35	0.99
1.43	0.94
0.67	0.36
1.40	1.20
1.01	0.77
1.01	0.69
1.20	0.90
1.00	0.80
1.20	0.90
1.10	0.90
0.76	0.52
1.42	0.91
1.07	0.90
1.17	1.00
1.23	0.91
1.51	0.93
1.42	1.17
