# Supplementary material for: Publication Bias in Recent Meta-Analyses
Source: PLoS One. 2013 Nov 27;8(11):e81823. doi: 10.1371/journal.pone.0081823 (PMC3868709; doi:10.1371/journal.pone.0081823)
Supplement: Appendix S7 — Raw data. (ZIP) [file pone.0081823.s007.zip › Beswick_phy_fun.csv]

est	ub
-0.28	0.06
-0.11	0.1
-0.14	0.15
0	0.28
-0.09	0.01
-0.11	0.11
-0.17	-0.1
-0.06	0.3
-0.04	0.12
-0.24	0.17
-0.18	-0.05
-0.37	0.05
-0.07	-0.01
0.17	0.5
-0.17	0.03
0.12	0.29
0.03	0.21
0.08	0.28
-0.18	-0.01
-0.32	-0.02
0	0.36
0.24	0.61
-0.03	0.26
0.2	0.41
-0.1	0.12
0.11	0.4
-1.09	-0.49
-0.33	-0.04
-0.24	-0.19
0.01	0.09
0.09	0.33
-0.15	0.14
-0.31	0.09
-0.13	0.12
0.06	0.29
0.00	0.16
0.00	0.52
-0.05	0.2
-0.41	-0.18
-0.23	-0.01
-0.21	-0.04
-0.11	-0.13
0.05	0.3
