# Supplementary material for: Publication Bias in Recent Meta-Analyses
Source: PLoS One. 2013 Nov 27;8(11):e81823. doi: 10.1371/journal.pone.0081823 (PMC3868709; doi:10.1371/journal.pone.0081823)
Supplement: Appendix S7 — Raw data. (ZIP) [file pone.0081823.s007.zip › AAA_studies_overview.csv]

author	year	type	association	name
Bangalore	2011	clinical_trials	Angiotensin receptor blockers and myocardial infarction	Bangalore_MI
Bangalore	2011	clinical_trials	Angiotensin receptor blockers and mortality	Bangalore_allcause_mort
Bangalore	2011	clinical_trials	Angiotensin receptor blockers and heart failure	Bangalore_heart_failure
Beswick	2008	clinical_trials	Interventions to improve physical functioning and not living at home	Beswick_notathome
Beswick	2008	clinical_trials	Interventions to improve physical functioning and risk of death	Beswick_death
Beswick	2008	clinical_trials	Interventions to improve physical functioning and hospital admission	Beswick_hosp
Beswick	2008	clinical_trials	Interventions to improve physical functioning and physical function	Beswick_phy_fun
Botteri	2008	observational	Smoking and colorectal cancer incidence	Botteri_inc
Botteri	2008	observational	Smoking and colorectal cancer mortality	Botteri_mort
Brien	2011	intervention	Alcohol consumption and high density lipoprotein cholesterol	Brien_hd_chol
Brien	2011	intervention	Alcohol consumption and triglycerides	Brien_trigl
Clarke	2012	observational	C677T polymorphism of the MTHFR gene and coronary heart disease	Clarke
De Boer	2009	observational	Cancer survivors vs healthy people and unemployment	Deboer
Hemingway	2010	observational	C-reactive protein level and cardiovascular events	Hemingway
Hempel	2012	clinical_trials	Probiotic use and antibiotic-associated diarrhea	Hempel
Jalota	2011	clinical_trials	Adding lidocaine and the risk of pain on injection of propofol	Jalota1
Jalota	2011	clinical_trials	Pretreatment with lidocaine and the risk of pain on injection of propofol	Jalota2
Ker	2012	clinical_trials	Tranexamic acid in surgery and the risk of blood transfusion	Ker
Law	2009	clinical_trials	Beta blockers and coronary heart disease	Law_bb_cdh
Law	2009	clinical_trials	Drugs other than beta blockers and coronary heart disease	Law_od_cdh
Law	2009	clinical_trials	Single drug blood pressure treatment and coronary heart disease	Law_sdt_cdh
Law	2009	clinical_trials	Single drug blood pressure treatment and stroke	Law_sdt_stroke
Law	2009	clinical_trials	Blood pressure decrease and coronary heart disease	Law_bpd_cdh
Law	2009	clinical_trials	Blood pressure decrease and stroke	Law_bpd_stroke
Leucht	2012	clinical_trials	Antipsychotic drugs and relapse of schizophrenia up to three months	Leucht_3months
Leucht	2012	clinical_trials	Antipsychotic drugs and relapse of schizophrenia four to six months	Leucht_4_6_months
Leucht	2012	clinical_trials	Antipsychotic drugs and relapse of schizophrenia	Leucht_all
Leucht	2012	clinical_trials	Antipsychotic drugs and leaving the study early due to any reason	Leucht_dropout_any_reason
Leucht	2012	clinical_trials	Antipsychotic drugs and leaving the study early due to inefficacy of treatment	Leucht_dropout_ineficcacy
Leucht	2009	clinical_trials	Risperidone versus first generation drugs and overall symptoms of schizophrenia	Leucht_overall_symptoms
Leucht	2009	clinical_trials	Risperidone versus first generation drugs and negative symptoms of schizophrenia	Leucht_negative_symptoms
Norman	2012	observational	Child physical abuse and anxiety	Norman_physical_abuse_anxiety
Norman	2012	observational	Child physical abuse and depressive disorders	Norman_physical_abuse_depressive_disorders
Norman	2012	observational	Child physical abuse and alcohol problem drinking	Norman_physical_abuse_alcohol_problem_drinking
Norman	2012	observational	Child physical abuse and sexually transmitted infections/risky sexual behavior	Norman_physical_abuse_STI_risky_sexual_behaviour
Norman	2012	observational	Child neglect and sexually transmitted infections/risky sexual behavior	Norman_neglect_STI_risky_sexual_behaviour
Norman	2012	observational	Child neglect and drug use	Norman_neglect_drug_use
Palomaki	2010	observational	9p21 single-nucleotide polymorphism (2 vs 1 at-risk allele) and heart disease	Palomaki_2_vs_1
Palomaki	2010	observational	9p21 single-nucleotide polymorphism (no vs 1 at-risk allele) and heart disease	Palomaki_0_vs_1
Pan	2011	observational	Depression and stroke incidence	Pan
Renehan	2008	observational	BMI and postmenopausal breast cancer	Renehan
Ronksley	2011	observational	Alcohol consumption and coronary heart disease incidence	Ronksley_inc_coron
Ronksley	2011	observational	Alcohol consumption and coronary heart disease mortality	Ronksley_mort_coron
Ronksley	2011	observational	Alcohol consumption and all-cause mortality	Ronksley_mort
Tricco	2012	clinical_trials	Quality improvement strategies in diabetes and glycated hemoglobin	Tricco_hba1c
Tricco	2012	clinical_trials	Quality improvement strategies in diabetes and LDL cholesterol	Tricco_ldl
Tricco	2012	clinical_trials	Quality improvement strategies in diabetes and systolic blood pressure	Tricco_sbp
Tricco	2012	clinical_trials	Quality improvement strategies in diabetes and diastolic blood pressure	Tricco_dbp
Ziegelbauer	2012	observational	Sanitation facilities and infection with soil-transmitted helminths	Ziegelbauer
